# Supplementary material for: Eph and Ephrin Variants in Malaysian Neural Tube Defect Families
Source: Genes (Basel). 2022 May 26;13(6):952. doi: 10.3390/genes13060952 (PMC9222557; doi:10.3390/genes13060952)
Supplement: Supplementary file 1 [file genes-13-00952-s001.zip]

Archive with 1 entries (1 files):
- genes-1694078-supplementary.pdf
